# Supplementary material for: The direct conversion of strictosamide to pumiloside in planta expands the camptothecin biosynthetic pathway
Source: Synth Syst Biotechnol. 2026 Jun 2;14:413–6. doi: 10.1016/j.synbio.2026.05.006 (PMC13253211; doi:10.1016/j.synbio.2026.05.006)
Supplement: Multimedia component 2 [file mmc2.xls]

## Sheet: Table1
Table S1 CYP450s potentially ivolved in camptothecin biosynthesis
The 10 CYP450s not employed for tobacco transient expression assays
Gene ID	Type	CYP Clan	CYP Family	CYP Subfamily	Length	Description
Op09g00620	A	CYP71	CYP81	CYP81Q	1545	isoflavone 2'-hydroxylase-like		Phenylpropanoid biosynthetic pathway
Op03g00298	A	CYP71	CYP76	CYP76T	1515	geraniol 8-hydroxylase-like		upstream camptothecin biosynthetic pathway
Op10g00800	non-A	CYP72	CYP72	CYP72A	1557	secologanin synthase 4		upstream camptothecin biosynthetic pathway
Op07g01360	A	CYP71	CYP73	CYP73A	1518	cinnamate-4-hydroxylase		Phenylpropanoid biosynthetic pathway
Op09g00619	A	CYP71	CYP81	CYP81Q	1560	isoflavone 2'-hydroxylase-like		Phenylpropanoid biosynthetic pathway
Op10g00805	non-A	CYP72	CYP72	CYP72A	1563	secologanin synthase 4		upstream camptothecin biosynthetic pathway
Op10g00799	non-A	CYP72	CYP72	CYP72A	1560	secologanin synthase 6		upstream camptothecin biosynthetic pathway
Op09g01307	A	CYP71	CYP92	CYP92C	1530	flavonoid 3'-monooxygenase-like		Phenylpropanoid biosynthetic pathway
Op05g00631	A	CYP71	CYP81	CYP81Q	1492	isoflavone 3'-hydroxylase-like		Phenylpropanoid biosynthetic pathway
Op03g00939	A	CYP71	CYP98	CYP98A	1527	4-coumaric acid 3`-hydroxylase 34		Phenylpropanoid biosynthetic pathway
The 12 Candidate CYP450s employed for tobacco transient expression assays
Gene ID	Type	CYP Clan	CYP Family	CYP Subfamily	Length	Description
Op09g00609	A	CYP71	CYP81	CYP81Q	1536	cytochrome P450 81F3-like
Op03g02057	non-A	CYP74	CYP74	CYP74C	1467	allene oxide synthase 3-like isoform X1
Op10g01047	A	CYP71	CYP82	CYP82A	1596	strychnine-10-hydroxylase
Op07g01382	non-A	CYP72	CYP714	CYP714C	1548	cytochrome P450 714C2-like
Op01g01545	A	CYP71	CYP98	CYP98A	1527	p-coumaroyl quinate/shikimate 3'-hydroxylase
Op10g01358	A	CYP71	CYP71	CYP71D	1533	tabersonine 16-hydroxylase 1-like
Op05g01337	A	CYP71	CYP71	CYP71A	1410	cytochrome P450 CYP736A12-like
Op10g00802	non-A	CYP72	CYP72	CYP72A	1563	cytochrome P450 CYP72A219-like SLS6
Op01g01135	non-A	CYP85	CYP716	CYP716A	1443	beta-amyrin 28-monooxygenase-like
Op06g00016	non-A	CYP51	CYP51	CYP51g	1479	obtusifoliol-14-demethylase
Op01g01136	non-A	CYP85	CYP716	CYP716A	1440	beta-amyrin 28-monooxygenase-like
Op01g01159	A	CYP71	CYP73	CYP73A	1623	cytochrome P450 CYP73A100-like

## Sheet: Table2
Table S2 Primers used in this study
Op09g00620-F	ATGGGAGAGGAAACGAATGG
Op09g00620-R	TCACAGTTGGGATAAGAGATG
pHB-Op09g00620-F	ctctctctcaagcttggatccATGGGAGAGGAAACGAATGG
pHB-Op09g00620-R	gcccttgctcaccatactagtCAGTTGGGATAAGAGATG
Op03g00298-F	ATGGATGCTACTAGTATC
Op03g00298-R	TCACAACTTTCTTGGAATAG
pHB-Op03g00298-F	ctctctctcaagcttggatccATGGATGCTACTAGTATC
pHB-Op03g00298-F	gcccttgctcaccatactagtCAACTTTCTTGGAATAG
Op10g00800-F	ATGCAAACATCCTACGGTTC
Op10g00800-R	TTACAGTTTGTGCAAAATC
pHB-Op10g00800-F	ctctctctcaagcttggatccATGCAAACATCCTACGGTTC
pHB-Op10g008008-F	gcccttgctcaccatactagtCAGTTTGTGCAAAATC
Op07g01360-F	ATGGATCTTCTCTTCTTAG
Op07g01360-R	TTAGATGGATCTTGGTTTC
pHB-Op07g01360-F	ctctctctcaagcttggatccATGGATCTTCTCTTCTTAG
pHB-Op07g01360-F	gcccttgctcaccatactagtGATGGATCTTGGTTTC
Op09g00619-F	ATGGGAGAGGAAACTTGG
Op09g00619-R	TCACAGTTGGGATAAC
pHB-Op09g00619-F	ctctctctcaagcttggatccATGGGAGAGGAAACTTGG
pHB-Op09g00619-F	gcccttgctcaccatactagtCAGTTGGGATAAC
Op10g00805-F	ATGGAAACAGTATGCAGC
Op10g00805-R	CTAAATTTTGTGCAAAATC
pHB-Op10g00805-F	ctctctctcaagcttggatccATGGAAACAGTATGCAGC
pHB-Op10g00805-F	gcccttgctcaccatactagtAATTTTGTGCAAAATC
Op10g00799-F	ATGGAAAATTTTTACAGC
Op10g00799-R	TCAAACTACGATTTTTC
pHB-Op10g00799-F	ctctctctcaagcttggatccATGGAAAATTTTTACAGC
pHB-Op10g00799-F	gcccttgctcaccatactagtAACTACGATTTTTC
Op09g01307-F	ATGGAGAACGCTTGGC
Op09g01307-R	CTAATAAAGATGGCTTGC
pHB-Op09g01307-F	ctctctctcaagcttggatccATGGAGAACGCTTGGC
pHB-Op09g01307-F	gcccttgctcaccatactagtATAAAGATGGCTTGC
Op05g00631-F	ATGGAAGCTGCTGCGTG
Op05g00631-R	TTATGCACTTAATGCTGC
pHB-Op05g00631-F	ctctctctcaagcttggatccATGGAAGCTGCTGCGTG
pHB-Op05g00631-F	gcccttgctcaccatactagtTGCACTTAATGCTGC
Op03g00939-F	ATGGCACTTTTTCTAGTG
Op03g00939-R	TCACGTATCAACAGCCAC
pHB-Op03g00939-F	ctctctctcaagcttggatccATGGCACTTTTTCTAGTG
pHB-Op03g00939-F	gcccttgctcaccatactagtCGTATCAACAGCCAC
Op09g00609-F	ATGGAAGCCGTATACTTG
Op09g00609-R	CTATATTTGAGAAAGAAG
pHB-Op09g00609-F	ctctctctcaagcttggatccATGGAAGCCGTATACTTG
pHB-Op09g00609-F	gcccttgctcaccatactagtTATTTGAGAAAGAAG
Op03g02057-F	ATGTCGCTCTATTCAACAGG
Op03g02057-R	TCAGGTGGGCTTGGTTACTG
pHB-Op03g02057-F	ctctctctcaagcttggatccATGTCGCTCTATTCAACAGG
pHB-Op03g02057-F	gcccttgctcaccatactagtGGTGGGCTTGGTTACTG
Op10g01047-F	ATGGCTATGGAATTGATTC
Op10g01047-R	TCAGTAAAGATTAGCAGAC
pHB-Op10g01047-F	ctctctctcaagcttggatccATGGCTATGGAATTGATTC
pHB-Op10g01047-F	gcccttgctcaccatactagtGTAAAGATTAGCAGAC
Op07g01382-F	ATGGAGTTGAGTTTGAG
Op07g01382-R	TTACAACTTCTTAACC
pHB-Op07g01382-F	ctctctctcaagcttggatccATGGAGTTGAGTTTGAG
pHB-Op07g01382-F	gcccttgctcaccatactagtCAACTTCTTAACC
Op01g01545-F	ATGGCTGTACTACTGCTC
Op01g01545-R	TTAAATCTCTAGTGCCAC
pHB-Op01g01545-F	ctctctctcaagcttggatccATGGCTGTACTACTGCTC
pHB-Op01g01545-F	gcccttgctcaccatactagtAATCTCTAGTGCCAC
Op10g01358-F	ATGGAGCTCATCGTTTTCG
Op10g01358-R	CTAATTTTGATATAAAAC
pHB-Op10g01358-F	ctctctctcaagcttggatccATGGAGCTCATCGTTTTCG
pHB-Op10g01358-F	gcccttgctcaccatactagtATTTTGATATAAAAC
Op05g01337-F	ATGAAGAAGAGAAAAAG
Op05g01337-R	TTATTTTTGCAATCTATAAG
pHB-Op05g01337-F	ctctctctcaagcttggatccATGAAGAAGAGAAAAAG
pHB-Op05g01337-F	gcccttgctcaccatactagtTTTTTGCAATCTATAAG
Op10g00802-F	ATGCAAACATCCTACGGTTC
Op10g00802-R	TCATAAAGTTACAATTTTG
pHB-Op10g00802-F	ctctctctcaagcttggatccATGCAAACATCCTACGGTTC
pHB-Op10g00802-F	gcccttgctcaccatactagtTAAAGTTACAATTTTG
Op01g01135-F	ATGGAGTTTTTCTATGTC
Op01g01135-R	TTATGCATCATTGTGAG
pHB-Op01g01135-F	ctctctctcaagcttggatccATGGAGTTTTTCTATGTC
pHB-Op01g01135-F	gcccttgctcaccatactagtTGCATCATTGTGAG
Op06g00016-F	ATGGAGGTAATGGTGATG
Op06g00016-R	TTAATCCACTAGAAGCTG
pHB-Op06g00016-F	ctctctctcaagcttggatccATGGAGGTAATGGTGATG
pHB-Op06g00016-F	gcccttgctcaccatactagtATCCACTAGAAGCTG
Op01g01136-F	ATGGATTTTTTCTACGTTTC
Op01g01136-R	TTATGCCTTGTGTGGGTAC
pHB-Op01g01136-F	ctctctctcaagcttggatccATGGATTTTTTCTACGTTTC
pHB-Op01g01136-F	gcccttgctcaccatactagtTGCCTTGTGTGGGTAC
Op01g01159-F	ATGACCAAACCTATCATG
Op01g01159-R	CTATGCATTGATTGGC
pHB-Op01g01159-F	ctctctctcaagcttggatccATGACCAAACCTATCATG
pHB-Op01g01159-F	gcccttgctcaccatactagtTGCATTGATTGGC
